# Supplementary material for: Call combination patterns in Icelandic killer whales (Orcinus orca)
Source: Sci Rep. 2023 Dec 8;13:21771. doi: 10.1038/s41598-023-48349-1 (PMC10709340; doi:10.1038/s41598-023-48349-1)
Supplement: Supplementary file 1 — Supplementary Information 1. [file 41598_2023_48349_MOESM1_ESM.csv]

calltype	start_time	end_time	pause	SNR
I37.1	124.58	125.93	0.85	10
I11.4	245.12	246.92	2.27	23
I11.4	249.19	250.59	-0.09	19
I11.4	250.5	252	-0.11	NA
I38.1	251.89	252.67	0.11	30
I39	252.78	253.86	0.5	38
I11.5	254.36	256.37	4.63	28
I11.4	261	262.41	-0.5	NA
I11.4	261.91	263.26	2.93	NA
I11.4	266.19	267.87	-0.79	19
I11.5	267.08	268.77	5.43	14
I11.4	274.2	275.76	0.84	11
I11.4	276.6	278.26	2.48	NA
I11.5	280.74	282	-0.23	NA
I11.4	281.77	283	-0.24	12
I11.4	282.76	283.88	8.3	15
I11.4	292.18	293.5	0.75	23
I11.4	294.25	295.5	2.33	23
I11.4	297.83	299	8.27	24
I11.4	307.27	308.5	0.81	26
I11.4	309.31	310.5	2.36	22
I69	312.86	314.44	7.06	NA
I37.1	321.5	323	1.57	19
I11.4	324.57	325.6	1.83	21
I38.1	327.43	327.86	0.35	27
I39	328.21	329.1	4.83	29
I38.1	333.93	334.41	0.71	28
I11.4	335.12	336.11	5.21	19
I37.2	341.32	342.24	-0.24	19
I37.2	342	343.12	3.16	NA
I11.4	346.28	347.37	15.27	23
I38.1	362.64	363.42	0.14	20
I39	363.56	364.58	0.92	19
I11.4	365.5	366.87	1.13	15
I11.4	368	369.21	10.29	20
I11.4	379.5	380.68	1.82	16
I11.5	382.5	384.36	20.25	26
I38.1	404.61	405.31	0.11	19
I39	405.42	406.4	3.88	27
I11.5	410.28	412	0.5	28
I69	412.5	414	7.5	18
I38.1	421.5	422.05	0.21	16
I39	422.26	423.23	0	29
I11.4	423.23	424.32	2.06	24
I11.5	426.38	428	0.25	19
I11.4	428.25	430.28	-0.57	27
I11.5	429.71	431.5	30.8	33
I11.4	462.3	463.5	1.57	27
I11.4	465.07	466.44	15.06	28
I11.5	481.5	483.12	4.72	16
I11.5	487.84	489.79	7.61	32
I39	497.4	498.32	3.68	23
I38.1	502	502.62	0.17	21
I39	502.79	503.72	-0.52	30
I11.5	503.2	504.91	1.45	24
I11.5	506.36	508.21	-0.52	24
I11.4	507.69	509	-0.85	NA
I11.5	508.15	510.09	-0.38	17
I11.5	509.71	511.23	0.96	17
I11.5	512.19	514	7.5	29
I11.4	521.5	522.79	32.79	26
I11.4	555.58	556.94	3.2	29
I11.4	560.14	561.28	7.72	18
I11.4	569	569.93	4.41	31
I39	574.34	575.26	0.24	23
I69	575.5	576.82	43.68	16
I11.4	620.5	621.5	3.59	22
I39	625.09	626.5	2.16	30
I11.4	628.66	629.83	0	23
I11.4	629.83	630.88	15.31	26
I11.4	646.19	647.28	20.22	21
I38.1	667.5	668.35	0	31
I39	668.35	669.3	0.36	27
I11.4	669.66	670.58	27.52	20
I11.4	698.1	699.14	1.07	22
I11.4	700.21	701.08	9.26	26
I11.4	710.34	711.34	12.73	21
I11.4	724.07	724.92	4.82	26
I11.4	729.74	730.76	13.32	22
I11.4	744.08	745.05	12.45	29
I69	757.5	759	55.07	24
I37.1	814.07	814.93	52.57	23
I38.1	867.5	868	0.35	23
I39	868.35	869.09	0.36	27
I11.5	869.45	871	3.75	30
I39	874.75	875.59	-0.09	31
I38.1	875.5	876.07	13.43	19
I38.1	889.5	890.21	0.18	14
I39	890.39	891.14	0.46	13
I11.4	891.6	892.64	7.8	20
I39	900.44	901.24	3.36	32
I11.4	904.6	905.74	13.01	27
I38.1	918.75	919.19	0.41	22
I39	919.6	920.5	67.7	26
I40.1	988.2	989	56.38	24
I43.9	1045.38	1046.43	108.07	20
I39	1154.5	1155.31	2.69	28
I38.1	1158	1158.5	0.29	21
I39	1158.79	1159.73	-0.29	23
I11.4	1159.44	1160.61	3.02	20
I11.4	1163.63	1164.61	1.89	23
I11.4	1166.5	1167.57	7.51	26
I11.4	1175.08	1176.16	7	22
I38.1	1183.16	1183.85	1.65	15
I69	1185.5	1187.44	7.56	29
I39	1195	1195.81	3.06	28
I11.4	1198.87	1200	4.89	16
I11.4	1204.89	1206	20.64	21
I11.4	1226.64	1227.5	41.19	23
I11.5	1268.69	1270.16	61.34	25
I38.1	1331.5	1332.23	0.27	27
I39	1332.5	1333.11	0.83	22
I11.5	1333.94	1335.58	16.5	25
I11.4	1352.08	1353	58.81	19
I11.4	1411.81	1412.77	2.39	19
I11.4	1415.16	1416.17	30.03	22
I11.4	1446.2	1447.18	43.82	25
I39	1491	1491.66	0.34	29
I69	1492	1493.45	40.55	24
I39	1534	1534.76	1.58	22
I11.5	1536.34	1537.76	22.96	35
I39	1560.72	1561.59	83.41	23
I38.1	1645	1645.5	0.32	18
I39	1645.82	1646.5	0.37	24
I69	1646.87	1648.26	10.63	17
I11.4	1658.89	1659.89	2.22	24
I11.4	1662.11	1663.17	193.27	26
I11.4	1856.44	1857.72	108.34	13
I37.3	1966.06	1967.3	8.7	19
I11.4	1976	1977.33	3.17	13
I38.1	1980.5	1981.08	0.42	18
I11.4	1981.5	1982.69	2.51	20
I38.1	1985.2	1985.79	0.33	17
I11.4	1986.12	1987.5	6.68	26
I38.1	1994.18	1994.74	0.4	16
I11.4	1995.14	1996.45	6.3	23
I11.4	2002.75	2004.09	6.41	25
I11.4	2010.5	2011.81	5.39	10
I11.4	2017.2	2018.5	7	21
I38.1	2025.5	2026.08	0.42	23
I11.4	2026.5	2027.81	5.29	24
I38.1	2033.1	2033.76	0.32	25
I11.4	2034.08	2035.56	19.02	21
I38.1	2054.58	2055.27	0.42	NA
I11.4	2055.69	2057	1	NA
I38.1	2058	2058.59	0.32	NA
I11.4	2058.91	2060.15	20.99	18
I11.4	2081.14	2082.41	10.34	15
I11.4	2092.75	2093.91	11.09	18
I11.4	2105	2106.19	33.01	28
I11.4	24.2	25.29	0.3	26
I69	25.59	26.92	131.43	18
I11.4	158.35	159.58	2.63	NA
I39	162.21	162.9	0.25	NA
I69	163.15	164.91	21.88	19
I38.1	186.79	187.18	0.24	NA
I39	187.42	188.14	0.26	15
I69	188.4	190	8.27	21
I11.4	198.27	199.41	35.46	17
I11.4	234.87	236.12	70.08	NA
I11.4	306.2	307.5	13.5	28
I11.4	321	322.4	0.27	32
I69	322.67	326	44.3	19
I42.1	370.3	372.2	32.54	22
I69	404.74	407.36	1.64	NA
I11.4	410	411.5	0.33	26
I69	411.83	414	11.42	16
I11.4	425.42	426.68	2.01	14
I38.1	428.69	429.24	0.38	12
I11.4	429.62	430.83	0.29	29
I69	431.12	433.61	22.39	22
I38.1	456	456.58	0.22	16
I39	456.8	457.44	0.26	12
I69	457.7	459.71	88.29	13
I38.1	548	548.7	0.22	14
I11.4	548.92	550.11	0.21	25
I43.9	550.32	552	30.74	18
I43.5	582.74	583.8	2.89	19
I38.1	586.69	587.63	0.32	NA
I11.4	587.95	589.29	142.41	12
I38.1	731.7	732.29	0.43	10
I11.4	732.72	733.82	0.49	33
I69	734.31	735.83	3.06	13
I11.4	738.89	740.07	28.61	27
I11.4	768.68	769.85	19.55	12
I38.1	789.4	789.83	0.44	NA
I11.4	790.27	791.1	13.26	10
I38.1	804.36	804.69	0.49	NA
I11.4	805.18	806.1	11.83	17
I11.4	817.93	818.93	15.07	NA
I38.1	834	834.64	0.36	NA
I11.4	835	836.09	11.04	10
I38.1	847.13	847.63	0.73	19
I11.4	848.36	849.38	0.7	22
I11.4	850.08	851.05	6.69	17
I38.1	857.74	858.4	0.7	24
I11.4	859.1	860.27	4.37	37
I38.1	864.64	865.31	0.34	23
I11.4	865.65	866.76	0.34	41
I69	867.1	868.81	2.09	16
I38.1	870.9	871.5	0.5	11
I11.4	872	873	0.07	27
I11.4	873.07	874.24	-0.55	NA
I69	873.69	875.18	4.95	24
I38.1	880.13	880.5	0.85	31
I11.4	881.35	882.37	0.55	21
I69	882.92	884.12	16.7	15
I38.1	900.82	901.45	0.23	15
I39	901.68	902.16	0.24	16
I69	902.4	903.65	-0.65	12
I38.1	903	903.5	0.21	NA
I39	903.71	904.45	0.55	15
I69	905	906.12	1.61	NA
I38.1	907.73	908.31	0.42	11
I11.4	908.73	909.81	27.25	25
I11.4	937.06	938	7.5	NA
I11.4	945.5	946.44	11	NA
I38.1	957.44	958	0.25	NA
I39	958.25	958.83	0.32	NA
I69	959.15	960.28	0.22	NA
I38.1	960.5	961.1	0.46	NA
I11.4	961.56	962.64	-0.36	22
I11.5	962.28	963.73	15.61	14
I38.1	979.34	980.15	0.35	NA
I11.4	980.5	981.63	2.87	12
I11.4	984.5	985.5	67.58	NA
I39	1053.08	1053.91	2.85	NA
I11.4	1056.76	1057.89	8.11	NA
I39	1066	1066.87	4.02	NA
I11.4	1070.89	1072.11	0.6	NA
I38.1	1072.71	1073.27	0.16	NA
I39	1073.43	1074.14	0.36	NA
I11.4	1074.5	1076.36	-1.55	12
I11.4	1074.81	1076	0.5	12
I11.4	1076.5	1077.65	6.73	20
I11.4	1084.38	1085.42	2.91	NA
I38.1	1088.33	1088.88	0.38	NA
I11.4	1089.26	1090.34	21.31	NA
I11.4	1111.65	1112.72	4.01	NA
I11.4	1116.73	1117.91	2.45	NA
I11.4	1120.36	1121.6	47.77	NA
I11.4	1169.37	1170.66	10.15	NA
I38.1	1180.81	1181.5	0.28	NA
I11.4	1181.78	1182.78	0.46	NA
I69	1183.24	1184.83	4.08	NA
I11.4	1188.91	1190.1	0.4	14
I69	1190.5	1191.79	321.01	13
I11.4	1512.8	1513.87	4.13	27
I11.4	1518	1518.93	14.34	25
I37.2	1533.27	1534.5	2.5	28
I11.5	1537	1538.38	70	24
I37.2	1608.38	1609.5	927.3	26
I11.4	463.8	464.79	4.58	NA
I38.1	469.37	469.87	0.39	NA
I11.4	470.26	471.36	0.64	16
I69	472	473.65	-0.15	NA
I11.4	474.44	475.37	18.94	13
I11.4	494.31	496.12	5.26	11
I69	501.38	503.06	0.94	NA
I11.4	504	505.1	0.4	12
I69	505.5	507.39	38.4	14
I38.1	545.79	546.42	0.33	NA
I11.4	546.75	547.81	0.5	23
I69	548.31	549.58	2.07	12
I38.1	551.65	552.38	0.25	NA
I11.4	552.63	553.82	0.13	16
I69	553.95	556	26.92	11
I11.4	582.92	584	3.14	NA
I38.1	587.14	587.65	0.14	NA
I39	587.79	588.3	0.46	10
I69	588.76	590.56	11.94	11
I38.1	602.5	602.81	0.39	NA
I11.4	603.2	604.19	16.57	10
I38.1	620.76	621.3	0.2	NA
I11.4	621.5	622.5	0.35	21
I69	622.85	624.27	24.11	10
I38.1	648.38	648.9	0.3	NA
I11.4	649.2	650.22	0.35	13
I69	650.57	652.19	88.81	10
I11.4	741	742	29.57	13
I11.4	771.57	773.34	38.58	19
I39	811.92	812.5	0.4	19
I69	812.9	814.6	73.52	20
I38.1	888.12	888.8	0.2	19
I11.4	889	890.27	2.61	34
I69	892.88	894.1	205.19	15
I11.5	1099.29	1101.32	0.49	31
I11.4	1101.81	1103.22	13.64	34
I11.4	1116.86	1118	0.37	27
I69	1118.37	1120.22	22.41	33
I38.1	1142.63	1143.31	0.34	30
I11.4	1143.65	1144.78	42.32	42
I11.4	1187.1	1188.5	6.29	12
I69	1194.79	1196.43	12.19	14
I37.1	1208.62	1209.5	17.15	15
I38.1	1226.65	1227.27	0.45	11
I11.4	1227.72	1228.93	2.96	12
I11.4	1231.89	1233	-0.35	NA
I11.4	1232.65	1233.78	13.59	10
I37.1	1247.37	1248.17	1.15	14
I11.4	1249.32	1250.58	7	22
I37.1	1257.58	1258.43	27.76	15
I37.3	1286.19	1287.26	9.04	24
I37.2	1296.3	1297.67	2.15	25
I37.3	1299.82	1300.76	21.62	25
I11.4	1322.38	1323.55	31.1	18
I11.4	1354.65	1355.7	11.3	24
I37.3	1367	1368.09	0.91	24
I38.1	1369	1369.68	0.47	NA
I11.4	1370.15	1371.33	0.36	33
I69	1371.69	1373.85	18.83	12
I11.4	1392.68	1394.09	-0.7	20
I38.1	1393.39	1394.32	0.18	40
I11.4	1394.5	1396.11	0.25	35
I69	1396.36	1399.86	5.14	28
I11.4	1405	1406.25	9.18	14
I11.4	1415.43	1416.67	1.47	NA
I39	1418.14	1418.66	19.52	NA
I11.4	1438.18	1439.5	13.64	NA
I11.4	1453.14	1454.41	28.34	NA
I11.4	1483.64	1484.87	7.38	20
I11.4	1492.25	1493.42	25.33	12
I11.4	1518.75	1519.91	80.59	14
I11.4	1600.5	1601.69	3.86	NA
I11.4	1605.55	1606.62	38.88	NA
I11.4	1645.5	1646.56	9.54	NA
I11.4	1656.1	1657.18	77.6	10
I38.1	1734.78	1735.37	0.21	20
I11.4	1735.58	1736.65	0.12	24
I69	1736.77	1737.92	13.76	11
I11.4	1751.68	1752.67	12.41	NA
I38.1	1765.08	1765.74	0.32	NA
I39	1766.06	1766.75	0.47	NA
I69	1767.22	1768.43	10.92	11
I11.4	1779.35	1780.83	3.6	17
I69	1784.43	1786.63	123.37	13
I38.1	1910	1910.69	0.38	11
I11.4	1911.07	1912.19	0.31	17
I69	1912.5	1913.64	562.36	11
I11.4	408	409.21	6.63	15
I11.4	440.75	442.29	2.76	16
I11.4	445.05	446.5	48.59	NA
I11.4	495.09	496.57	980.76	15
I11.4	1477.33	1478.57	1.65	NA
I11.4	1480.22	1481.37	5.81	NA
I39	1487.18	1487.85	0.06	NA
I11.4	1487.91	1489.23	-1.07	NA
I69	1488.16	1490.2	1.06	10
I11.4	1491.26	1492.5	5.74	NA
I11.4	1498.24	1499.4	1.97	NA
I11.4	1501.37	1502.44	7.61	NA
I11.4	1510.05	1511.13	4.52	NA
I38.1	1515.65	1516.23	0.12	NA
I11.4	1516.35	1517.59	5.49	NA
I69	1523.08	1524.82	1.35	17
I38.1	1526.17	1526.82	0.24	14
I11.4	1527.06	1528.32	3.57	24
I11.4	1531.89	1533.06	0.39	NA
I39	1533.45	1533.94	0.29	NA
I69	1534.23	1536.24	4.17	24
I11.4	1540.41	1542.5	21	NA
I11.4	1563.5	1564.89	0.33	13
I38.1	1565.22	1566	1.5	NA
I11.4	1567.5	1569	13.3	NA
I38.1	1582.3	1582.79	10.71	NA
I11.4	1593.5	1594.9	0.43	15
I69	1595.33	1597.88	0	14
I11.4	1597.88	1599.19	2.88	23
I39	1602.07	1602.8	2.39	NA
I11.4	1605.19	1606.5	10.21	14
I11.4	1616.71	1617.94	6.01	NA
I11.4	1623.95	1625	8.5	11
I11.4	1633.5	1634.79	31.55	NA
I11.4	1666.34	1667.5	0.63	14
I69	1668.13	1669.5	0.32	NA
I11.4	1669.82	1671.1	10.65	NA
I39	1681.75	1682.38	0.43	NA
I69	1682.81	1684.36	34.5	NA
I11.4	1718.86	1720.06	-0.4	18
I11.4	1719.66	1720.72	21.02	NA
I11.4	1741.74	1743	11.89	17
I11.4	1754.89	1756.16	3.13	10
I39	1759.29	1760	0.38	22
I69	1760.38	1761.68	9.54	19
I11.4	1771.22	1772.5	0.39	15
I38.1	1772.89	1773.5	0.22	30
I11.4	1773.72	1774.7	0.13	44
I69	1774.83	1776.3	1.6	42
I11.4	1777.9	1779.07	0.84	19
I11.5	1779.91	1781.44	11.56	NA
I11.4	1793	1794.3	13.09	17
I11.4	1807.39	1808.43	11.7	10
I11.4	1820.13	1821.13	17.22	20
I11.4	1838.35	1839.43	0.07	17
I69	1839.5	1840.75	4.37	14
I38.1	1845.12	1845.82	0.18	18
I39	1846	1846.62	0.51	28
I69	1847.13	1849.12	8.71	31
I11.5	1857.83	1859.59	2.41	14
I11.4	1862	1863.65	0.51	NA
I11.4	1864.16	1865.24	17.26	15
I11.4	1882.5	1883.5	164.61	NA
I11.4	30.11	32.5	4.19	11
I11.4	36.69	37.88	19.25	10
I11.5	57.13	58.57	6.01	12
I11.4	64.58	65.72	118.83	22
I11.4	184.55	185.5	15.33	22
I39	200.83	201.64	0.97	28
I11.4	202.61	204	11.24	27
I11.4	215.24	216.84	1.3	24
I11.4	218.14	219.9	2.31	26
I11.4	222.21	223.41	4.72	18
I39	228.13	229.11	28.75	22
I11.4	257.86	258.88	75.46	13
I37.1	334.34	335.5	0.31	36
I37.1	335.81	336.77	291.33	28
I39	628.1	629	0.31	18
I11.5	629.31	631	15.12	25
I39	646.12	646.91	3.92	18
I39	650.83	651.75	288.05	15
I11.4	939.8	941.24	18.07	16
I11.4	959.31	960.19	7.09	17
I11.4	967.28	968.22	9.99	15
I11.4	978.21	979.22	0.78	29
I69	980	981.11	18.39	19
I11.4	1000.61	1001.79	0.14	18
I38.1	1017.32	1018.14	0.44	14
I11.4	1018.58	1019.66	0.34	33
I69	1020	1021.36	21.64	15
I11.4	1043	1044.24	15.85	19
I11.4	1060.09	1061.14	0.36	13
I69	1061.5	1063	41.92	25
I11.4	1104.92	1105.92	0.58	15
I69	1106.5	1107.76	17.24	11
I11.4	1125	1126	0.95	22
I69	1126.95	1128.5	2.26	19
I38.1	1130.76	1131.4	0.16	18
I39	1131.56	1132.21	0.42	34
I69	1132.63	1133.72	2.64	26
I11.4	1136.36	1137.61	7.57	10
I38.1	1145.18	1145.65	0.4	36
I11.4	1146.05	1147.19	0.62	42
I38.1	1147.81	1148.28	0.28	30
I39	1148.56	1149.1	0.46	33
I69	1149.56	1150.89	19.71	34
I38.1	1170.6	1171.1	1.55	24
I11.4	1172.65	1173.76	0.44	22
I38.1	1174.2	1174.92	0.29	15
I11.4	1175.21	1176.34	5.92	31
I11.4	1182.26	1183.6	2.19	24
I11.4	1185.79	1187.66	6.84	15
I38.1	1194.5	1195.42	-0.14	20
I39	1195.28	1196.14	-0.53	22
I11.4	1195.61	1196.83	0	32
I69	1196.83	1198.73	7.43	22
I11.5	1206.16	1207.56	25.18	27
I11.4	1232.74	1233.87	31.89	24
I11.4	1265.76	1266.77	24.79	23
I38.1	1291.56	1292	0.31	25
I11.4	1292.31	1293.37	0.84	14
I11.4	1294.21	1295.24	5.1	20
I11.4	1300.34	1301.32	2.81	26
I11.4	1304.13	1305.12	17.23	21
I38.1	1322.35	1323	0.33	16
I11.4	1323.33	1324.39	4.01	27
I38.1	1328.4	1329.12	0.22	19
I11.4	1329.34	1330.5	0.31	38
I69	1330.81	1335	10.33	26
I38.1	1345.33	1345.83	0.34	32
I39	1346.17	1347.13	0.24	33
I69	1347.37	1349.16	0	43
I38.1	1349.16	1349.81	0.47	33
I11.4	1350.28	1351.45	28.25	39
I38.1	1379.7	1380.82	0.38	24
I11.4	1381.2	1382.38	4.43	22
I38.1	1386.81	1387.36	0.49	22
I11.4	1387.85	1389	59.17	25
I38.1	1448.17	1448.93	0.57	14
I11.4	1449.5	1450.6	0.3	36
I69	1450.9	1452.14	12.05	20
I69	1464.19	1465.91	1.4	20
I11.5	1467.31	1469.16	23.68	10
I38.1	1492.84	1493.81	0.34	31
I11.4	1494.15	1495.32	0.39	47
I69	1495.71	1498.22	2.02	36
I11.4	1500.24	1501.27	1.48	19
I38.1	1502.75	1503.24	0.17	16
I39	1503.41	1504	0.38	26
I69	1504.38	1506	2.5	26
I11.4	1508.5	1509.73	2.44	23
I11.4	1512.17	1513.22	27.28	20
I38.1	1540.5	1541.27	0.42	15
I11.4	1541.69	1542.88	0.32	26
I69	1543.2	1545.92	2.64	25
I11.4	1548.56	1549.64	27.46	26
I11.5	1577.1	1578.83	7.8	26
I39	1586.63	1587.16	0.41	21
I69	1587.57	1589.8	4.03	21
I11.4	1593.83	1595	0.37	28
I69	1595.37	1597.57	6.02	24
I11.4	1603.59	1604.61	20.05	27
I11.4	1624.66	1625.84	88.38	28
I38.1	1714.22	1714.58	1.1	23
I11.4	1715.68	1716.84	1.89	31
I38.1	1718.73	1719.38	0.5	34
I11.4	1719.88	1721.05	50.23	40
I11.4	1771.28	1772.27	17.23	18
I38.1	1789.5	1790	0.57	23
I11.4	1790.57	1791.67	0.55	34
I69	1792.22	1793.29	6.36	18
I11.4	1799.65	1800.88	15.62	22
I69	1816.5	1817.5	28.5	16
I11.4	1846	1847.11	5.39	22
I69	1852.5	1854.17	19.07	26
I11.4	1873.24	1874.21	72.48	28
I11.4	1946.69	1947.79	254.77	19
I11.4	89.56	90.59	2.07	22
I38.1	92.66	93.33	0.47	NA
I11.4	93.8	95.1	3.51	21
I11.4	98.61	99.42	7.26	10
I38.1	106.68	107.33	0.73	21
I11.4	108.06	109.15	0.42	19
I69	109.57	110.75	11.37	11
I11.4	122.12	123.31	3.85	15
I38.1	127.16	127.88	0.23	23
I11.4	128.11	129.37	0.54	33
I69	129.91	131.18	65.7	19
I38.1	196.88	197.44	0.37	23
I39	197.81	198.69	22.21	26
I11.4	220.9	222.09	31.3	18
I11.5	253.39	254.93	103.84	27
I11.5	358.77	360.26	3.41	20
I38.1	363.67	364.42	0.17	24
I11.5	364.59	366.18	-0.29	15
I11.4	365.89	366.91	44.28	18
I38.1	411.19	411.67	0.28	17
I39	411.95	412.58	0.36	13
I69	412.94	414.5	14.16	23
I38.1	428.66	429.08	0.51	24
I11.4	429.59	430.55	2.45	21
I38.1	433	433.67	0.33	21
I11.4	434	435.21	0.23	33
I69	435.44	437.33	-0.33	25
I11.4	437	438	30.55	22
I11.4	468.55	469.55	22.09	14
I38.1	491.64	492.26	0.35	13
I11.4	492.61	493.8	0.59	18
I69	494.39	495.59	6.41	15
I38.1	502	502.57	17.52	25
I38.1	520.09	520.57	0.65	14
I11.4	521.22	522.23	4.77	22
I11.4	527	528.12	0.23	34
I69	528.35	530.42	3.24	28
I39	533.66	534.23	0.35	16
I69	534.58	536.67	4.96	19
I38.1	541.63	542.4	-0.34	19
I37.1	542.06	543.18	-0.5	24
I11.4	542.68	543.9	0.25	25
I69	544.15	546	5.72	28
I11.4	551.72	552.82	17.68	16
I38.1	570.5	571.09	0.29	17
I11.4	571.38	572.45	0.47	25
I69	572.92	574.84	6.82	19
I38.1	581.66	582.15	0.35	12
I11.4	582.5	583.67	3.16	30
I69	586.83	588.82	0.95	22
I38.1	589.77	590.41	0.35	16
I11.4	590.76	591.89	5.33	25
I38.1	597.22	598.06	0.37	18
I11.4	598.43	599.75	0.34	32
I69	600.09	602.82	10.08	19
I38.1	612.9	613.86	0.26	29
I11.4	614.12	615.34	0.46	37
I69	615.8	618.05	3.33	30
I38.1	621.38	622.73	0.17	26
I11.4	622.9	624.06	0.3	39
I69	624.36	626.38	17.12	31
I38.1	643.5	644.32	0.18	13
I39	644.5	645.08	0.42	24
I69	645.5	647.18	36.82	31
I11.4	684	685.32	1.42	26
I38.1	686.74	687.41	0.09	20
I39	687.5	688.17	0.22	27
I43.5	688.39	691.57	24.22	12
I38.1	715.79	716.5	0.29	17
I11.4	716.79	717.89	0.41	33
I69	718.3	719.94	89.85	23
I39	809.79	810.5	0.24	25
I69	810.74	812	97.58	28
I37.2	909.58	911	29.55	34
I11.4	940.55	941.66	8.62	35
I11.4	950.28	951.5	50.39	21
I38.1	1001.89	1002.5	0.8	22
I11.4	1003.3	1004.5	3.5	32
I39	1008.84	1009.5	33.5	24
I38.1	1043	1043.8	27.87	24
I39	1071.67	1072.33	0.17	37
I69	1072.5	1073.81	5.63	28
I38.1	1079.44	1080	0.33	20
I11.4	1080.33	1081.31	0.89	33
I69	1082.2	1083.25	181.81	23
I11.4	1265.06	1266.27	4.09	24
I39	1270.36	1271	0.27	20
I11.4	1271.27	1272.93	4.96	15
I38.1	1277.89	1278.34	0.66	22
I11.4	1279	1280.35	4.65	30
I11.4	1285	1286.63	0.68	11
I69	1287.31	1290.28	-1.78	12
I43.4	1291.15	1292.33	0.6	20
I11.4	1292.93	1294.41	1.15	15
I43.4	1295.56	1297.29	2.6	24
I39	1299.89	1300.5	0.07	25
I11.4	1300.57	1301.83	0.91	24
I69	1302.74	1305.22	3.86	27
I39	1309.08	1309.76	0.4	29
I69	1310.16	1311.37	0.23	25
I43.4	1311.6	1312.74	4.61	21
I11.5	1317.35	1318.9	-0.16	23
I11.4	1318.74	1320.08	9.79	12
I11.4	1329.87	1331.12	1.95	21
I11.4	1333.07	1334.16	0	21
I11.4	1334.16	1335.26	6.32	17
I11.4	1341.58	1342.7	0	25
I11.4	1342.7	1343.78	0.34	20
I43.4	1344.12	1345.5	26.4	24
I11.4	1371.9	1373	3.31	20
I43.4	1376.31	1377.5	0.79	25
I69	1378.29	1380.5	7.63	39
I11.4	1388.13	1389.22	18.56	28
I11.4	1407.78	1409.18	31.32	18
I11.4	1440.5	1441.5	16.8	25
I11.4	1458.3	1459.5	64.5	20
I38.1	1524	1524.72	0.41	23
I11.4	1525.13	1526.31	85.02	30
I38.1	1611.33	1611.76	0.45	25
I39	1612.21	1613	4.9	25
I11.5	1617.9	1619.35	8.48	18
I39	1627.83	1628.5	444.38	17
I11.4	2072.88	2073.89	104.3	13
I11.4	74.19	75.29	86.4	21
I11.4	161.69	163.12	0.28	16
I44	163.4	164.33	373.29	18
I11.4	537.62	539	3.27	18
I11.4	542.27	543.26	19.67	18
I11.4	562.93	564.12	61.38	13
I11.4	625.5	626.61	57.73	20
I11.4	684.34	685.36	53.64	11
I11.4	739	740.42	NA	19
I41.1	12.44	13.4	1.1	15
I41.2	14.5	14.91	0.53	17
I41.1	15.44	16.11	11	12
I41.1	27.11	28.13	-0.19	26
I41.1	27.94	29	0.31	39
I41.2	29.31	29.71	0.44	36
I41.1	30.15	30.82	0.49	37
I41.1	31.31	32	11.5	33
I41.1	43.5	44.58	4083.47	39
I41.1	2005.05	2006	17	17
I41.1	2023	2023.93	3.38	16
I41.1	2027.31	2028.13	5.43	11
I43.1	2033.56	2034.5	15.19	NA
I43.1	2049.69	2050.57	2.15	14
I43.1	2052.72	2053.6	0.57	14
I43.1	2054.17	2054.68	17	10
I43.1	10.36	11.33	1.17	13
I43.1	12.5	13.84	5.74	18
I43.1	19.58	20.5	2.24	27
I43.1	22.74	23.61	0.44	17
I43.1	24.05	24.5	0.39	10
I43.1	24.89	25.91	21.24	13
I43.1	47.15	48.16	4.46	25
I43.1	52.62	53.65	1.08	25
I43.1	54.73	55.85	0.33	29
I43.1	56.18	56.75	0.4	18
I43.1	57.15	58.29	24.71	21
I43.1	83	84	3.05	21
I43.1	87.05	87.87	0.63	18
I41.1	95.5	96.29	35.48	NA
I41.1	131.77	132.93	1462.36	15
I43.1	1595.29	1596.39	0.69	NA
I43.1	1597.08	1597.86	0.37	12
I43.1	1598.23	1599.5	5.77	23
I43.1	1605.27	1606.21	8.12	15
I43.1	1614.33	1615.43	12.93	20
I43.1	1628.36	1629.36	1.93	11
I43.1	1631.29	1632.36	32.04	17
I43.1	1664.4	1665.35	2.96	17
I43.1	1668.31	1669.23	41.85	17
I43.1	1711.08	1712	1.58	20
I43.1	1713.58	1714.57	170.08	10
I41.1	1884.65	1885.55	47.06	14
I41.1	1932.61	1933.64	17.51	18
I43.1	1951.15	1952.15	1.26	24
I43.1	1953.41	1954.71	5.41	23
I41.1	1960.12	1961.11	28.89	21
I43.1	1990	1991.12	1.38	28
I43.1	1992.5	1993.7	19.65	21
I43.1	2013.35	2014.33	1.67	29
I43.1	2016	2016.86	0.28	20
I43.1	2017.14	2017.7	0.47	10
I43.1	2018.17	2019.15	5.43	16
I43.2	2024.58	2026	21.6	NA
I43.1	2047.6	2048.33	0.59	NA
I43.1	2048.92	2050.11	0.96	15
I43.1	2051.07	2052.37	0.96	11
I43.1	2053.33	2054.68	34.75	11
I43.1	2089.43	2090.43	1.23	12
I43.1	2091.66	2092.94	0.42	23
I43.1	2093.36	2095	0.22	25
I43.1	2095.22	2096.44	112.72	23
I43.1	61.16	62	4.86	16
I43.1	66.86	67.82	16.53	28
I43.1	84.35	85.13	29.37	14
I43.1	114.5	115.7	1.67	17
I43.1	117.37	118.08	1.13	26
I43.1	119.21	120.38	0.18	31
I43.1	120.56	122.11	0.56	32
I41.1	122.67	123.71	12.19	28
I43.1	135.9	137	0.5	12
I43.1	137.5	138.5	10.08	12
I41.1	148.58	149.71	10.57	22
I41.1	160.28	162	-0.16	19
I41.1	161.84	162.86	1.34	34
I43.1	164.2	165.56	0	18
I41.1	165.56	167.42	-1.42	24
I43.1	166	166.81	-0.22	14
I41.1	166.59	167.42	0.34	18
I43.1	167.76	169	2.5	28
I41.1	171.5	172.26	11.24	19
I41.1	183.5	184.56	2.44	27
I43.1	187	188.15	0.54	32
I43.1	188.69	189.66	30.15	19
I41.1	219.81	220.76	9.42	11
I43.1	230.18	231.17	3.78	NA
I43.1	234.95	236.17	-0.62	11
I43.1	235.55	236.6	2.55	NA
I43.1	239.15	240.25	51.67	NA
I41.1	296.94	298.09	41.34	NA
I43.1	339.43	340.41	0.74	NA
I41.1	359	360.07	0.7	13
I41.1	362.21	363	1.58	NA
I43.1	364.58	365.7	22.8	10
I43.1	388.5	389.5	14.15	14
I43.1	403.65	404.5	1.5	30
I43.1	406	407.29	153.96	21
I41.1	561.25	562.27	16.91	21
I40.1	579.18	579.78	0.4	43
I41.1	580.18	581.78	1.02	36
I41.1	582.8	583.62	50.38	21
I41.1	634	634.81	0.69	24
I41.2	635.5	635.85	0.43	37
I41.1	636.28	637	1.5	29
I41.1	638.5	639.24	110.76	29
I41.1	750	751.17	1306.83	29
I41.1	2058	2058.9	8	18
I41.1	2066.9	2068	2.88	29
I41.1	2070.88	2072	0.12	15
I41.1	2072.12	2073.21	98.04	14
I41.1	23.25	24.31	0.5	34
I41.1	24.81	25.56	-0.33	24
I41.1	25.23	25.92	20.45	40
I41.1	46.37	47.66	0.34	21
I41.1	48	48.8	392.51	23
I41.1	441.31	442.41	31.93	NA
I41.1	474.34	475.58	46.55	16
I41.1	522.13	523.18	0.49	12
I41.1	523.67	524.5	11.37	12
I41.1	535.87	536.91	5.49	13
I41.1	542.4	543.5	9.32	13
I41.1	552.82	554.29	-0.24	13
I41.1	554.05	555.05	4.17	NA
I41.1	559.22	560.08	-0.08	NA
I41.1	560	561	0.39	26
I41.1	561.39	562.24	4.5	19
I41.1	588.71	589.69	4.93	19
I41.1	594.62	595.6	63.7	25
I71	659.3	661.5	2.32	46
I41.1	663.82	664.8	-0.13	25
I41.1	664.67	665.86	1.14	43
I41.2	667	667.27	0.36	38
I41.1	667.63	668.36	11.73	34
I41.1	680.09	681.08	3.58	25
I71	684.66	686.75	7.13	32
I71	693.88	695.55	0	45
I41.1	695.55	697	0	16
I71	697	698.39	0	30
I71	698.39	699.67	9.65	48
I41.1	709.32	710.13	0.44	35
I71	710.57	711.84	3.09	42
I71	714.93	716.66	5.34	33
I41.1	722	723.16	0.11	21
I71	723.27	724.68	3.92	47
I41.1	728.6	729.79	3.86	31
I71	733.65	735.25	5.19	49
I71	740.44	741.8	4.7	37
I41.1	746.5	747	0.43	38
I41.2	747.43	747.77	5.88	41
I71	753.65	754.81	14.85	31
I71	769.66	770.87	13.92	37
I43.1	784.79	785.37	0.42	32
I40.1	785.79	786.67	0.33	47
I41.1	787	787.88	0.47	50
I41.1	788.35	789.15	0.35	43
I71	789.5	790.5	1	41
I41.1	791.5	792.32	12.23	25
I71	804.55	805.75	5.75	22
I41.2	811.5	811.89	0.69	11
I71	830.81	832	197.66	14
I40.1	1029.66	1030.43	0.48	38
I41.1	1030.91	1031.89	6.89	36
I41.1	1038.78	1039.6	0.51	28
I41.1	1040.11	1040.92	0.36	29
I41.2	1041.28	1041.57	0.34	31
I41.1	1041.91	1042.79	22.64	36
I41.1	1065.43	1066.25	6.83	18
I41.1	1073.08	1074	0.2	28
I41.1	1074.2	1075.15	5.19	36
I41.1	1080.34	1081	1.65	26
I41.1	1082.65	1083.9	1.7	20
I41.1	1085.6	1086.4	6.29	21
I41.1	1092.69	1093.35	59.39	31
I41.1	1152.74	1153.42	11.66	16
I40.1	1165.08	1165.8	0.81	20
I41.1	1166.61	1167.41	83.26	23
I40.1	1250.67	1251.2	9.67	NA
I40.1	1260.87	1261.5	0.92	27
I41.1	1262.42	1263.28	0.72	21
I41.1	1264	1264.78	19.66	12
I41.1	1284.44	1285.36	33.76	14
I41.1	1319.12	1320.15	2.35	18
I41.1	1322.5	1323.57	11.13	NA
I41.1	1334.7	1335.63	426.23	13
I41.1	1761.86	1762.79	26.02	14
I41.1	1847.68	1848.61	39.39	11
I41.1	1888	1889.28	14.08	11
I41.1	1903.36	1904.18	15.7	21
I71	1919.88	1920.82	13.12	13
I41.2	1933.94	1934.23	6.77	15
I41.1	1941	1942	14.22	19
I41.1	1956.22	1957.07	0.82	21
I41.1	1957.89	1958.87	0	17
I41.1	1958.87	1959.43	0.64	20
I41.2	1960.07	1960.35	24.75	23
I41.1	1985.1	1986.37	0.2	15
I41.1	1986.57	1987.39	44.92	10
I41.1	42.31	43.17	1.06	12
I41.1	44.23	45.08	128.3	NA
I41.1	173.38	174.55	0.95	34
I41.1	175.5	176.4	0.96	43
I41.1	177.36	178.11	1.08	20
I41.1	179.19	180.06	15.02	30
I41.1	195.08	196.17	29.74	24
I41.1	225.91	226.85	0.44	15
I41.1	227.29	227.93	9.68	NA
I41.1	237.61	239.89	0.01	26
I41.1	239.9	240.78	0.57	17
I41.1	241.35	243.5	17.44	17
I41.1	260.94	261.81	9.94	22
I41.1	271.75	272.84	0.37	40
I41.1	273.21	274	1.91	38
I41.1	275.91	276.73	22.42	26
I41.1	299.15	300.94	33.35	32
I41.1	334.29	335.15	15.12	44
I41.1	350.27	350.9	28.93	22
I41.1	379.83	381.19	1.18	46
I41.1	382.37	383.22	0.5	48
I41.1	383.72	384.59	2.41	47
I41.1	387	387.82	0.41	43
I41.1	388.23	388.93	27.63	41
I41.1	416.56	417.43	10.07	33
I41.1	427.5	428.5	12.66	29
I71	441.16	442.64	4.45	49
I41.1	447.09	448	-0.35	33
I71	447.65	449.11	14.89	23
I41.1	464	465.27	4.07	61
I41.1	469.34	470	17.09	46
I41.1	487.09	488.17	1.1	33
I41.1	489.27	490	44.5	26
I41.1	534.5	535.67	11.27	27
I71	546.94	548.42	0.95	20
I41.1	549.37	550.42	4.08	24
I41.1	554.5	555.13	12.71	20
I71	567.84	569.4	23.24	27
I41.1	592.64	593.35	8.56	15
I41.1	601.91	602.85	9.54	23
I41.1	612.39	613.5	15.33	36
I41.1	628.83	629.7	99.92	15
I41.1	729.62	730.65	0.29	19
I41.1	730.94	731.7	89.48	11
I41.1	821.18	822.41	4.32	29
I41.1	826.73	827.68	28.94	29
I41.1	856.62	857.84	23.94	21
I71	881.78	883.83	10.76	28
I41.1	894.59	895.5	3.43	NA
I41.1	898.93	900.05	111.23	NA
I41.1	1011.28	1012.4	142.1	26
I41.1	1154.5	1155.4	51.23	12
I41.1	1206.63	1209.11	474.12	13
I41.1	1683.23	1684.15	14.16	13
I41.1	1698.31	1699.32	14.68	22
I41.1	1714	1715.31	1.35	12
I41.1	1716.66	1717.5	111.57	NA
I41.1	1829.07	1830.13	3.61	40
I41.1	1833.74	1834.73	9.84	33
I41.1	1844.57	1845.63	0.37	27
I41.2	1846	1846.35	10.53	20
I41.1	1856.88	1857.7	54.02	43
I71	1911.72	1913	43.31	21
I71	1956.31	1957.81	15.69	17
I71	1973.5	1975.08	13.84	41
I71	1988.92	1990.39	12.25	31
I71	0.64	2.17	5.98	23
I41.1	8.15	8.84	0.66	NA
I41.2	9.5	9.84	0.75	NA
I41.1	10.59	11.2	7.75	23
I71	18.95	20.32	14.47	25
I71	34.79	36.16	19.96	62
I75	56.12	56.95	4.48	NA
I75	61.43	62.33	2.17	35
I71	64.5	65.58	3.79	12
I75	69.37	70.32	-0.46	NA
I71	69.86	71.19	15.54	11
I45	86.73	88	10.62	19
I45	98.62	99.77	8.02	16
I45	107.79	108.86	5.34	21
I45	114.2	116.14	17.81	31
I75	133.95	134.75	5.13	31
I41.1	139.88	140.9	0.66	35
I42.1	141.56	143.56	7.32	35
I71	150.88	152.2	5.73	18
I45	157.93	159.1	15.04	24
I42.2	174.14	179.33	1.22	40
I42.1	180.55	181.76	22.24	35
I42.2	204	207.45	32.46	50
I42.2	239.91	243.45	8.18	32
I75	251.63	252.64	1.65	28
I46	254.29	254.75	1.25	40
I75	256	257.09	2.12	27
I75	259.21	260.4	0.25	31
I46	260.65	261.18	0.27	18
I42.2	261.45	264	18.55	46
I44	282.55	283.76	3.74	19
I45	287.5	289.5	1.79	NA
I44	291.29	292.28	1.09	22
I45	293.37	295.28	-0.16	41
I45	295.12	296.14	0.25	NA
I43.2	296.39	297.58	9.09	NA
I45	306.67	308.37	1.13	21
I43.2	309.5	310.74	0.34	26
I45	311.08	313	2	33
I43.3	315	316.2	0.71	12
I45	316.91	318.83	1.17	11
I43.2	320	321.24	0.9	14
I45	322.14	323.85	3.5	18
I44	327.35	328.35	0.78	14
I45	329.13	330.61	2.1	NA
I43.3	332.71	334.1	6.95	NA
I44	341.05	342.06	0.76	17
I45	342.82	344.67	1.97	22
I43.2	346.64	347.81	0.35	22
I45	348.16	349.63	11.58	32
I44	361.21	362.17	16.28	16
I43.3	378.45	379.72	-0.33	25
I44	379.39	380.5	0.41	26
I45	380.91	382.64	1.58	25
I43.2	384.22	385.37	0.63	10
I45	386	387.34	2.95	19
I43.2	390.29	391.25	0.41	19
I44	391.66	392.6	0.9	24
I45	393.5	394.59	2.98	26
I43.2	397.57	398.72	0.41	45
I45	399.13	401.57	-1.34	48
I43.2	400.23	401.5	-0.5	14
I44	401	402	0.55	50
I45	402.55	403.88	-0.79	53
I43.2	403.09	404.24	0.46	NA
I43.3	404.7	405.83	0	NA
I43.3	405.83	407.62	2.38	NA
I43.3	410	411.21	0.58	35
I46	411.79	412.24	0.61	16
I45	412.85	414.13	0.63	17
I44	414.76	415.85	0	23
I45	415.85	416.95	7.63	19
I44	424.58	425.91	2.71	36
I45	428.62	430.25	0.67	30
I46	430.92	431.3	0.6	31
I45	431.9	433.07	0.09	16
I73	433.16	434.33	3.88	40
I43.2	438.21	439.43	16.45	23
I43.2	455.88	457.06	4.59	22
I44	461.65	462.67	0.64	13
I43.1	463.31	465.06	-0.06	21
I43.2	465	466.09	-0.04	19
I45	466.05	468.21	-1.41	NA
I45	466.8	468.21	0.66	22
I43.1	468.87	469.76	4.35	NA
I43.3	474.11	475.74	7.06	13
I43.2	482.8	484.09	0.11	NA
I43.2	484.2	485.4	0.37	20
I45	485.77	487.39	0.5	18
I44	487.89	488.79	2.12	16
I45	490.91	492.18	3.71	12
I43.1	495.89	496.8	2.07	NA
I45	500.5	502.63	7.04	NA
I44	509.67	510.54	0.27	NA
I43.2	510.81	511.89	16.88	16
I43.2	528.77	529.82	0.46	29
I46	530.28	530.66	7.34	24
I44	538	538.91	2.81	31
I43.1	541.72	542.8	1.34	39
I43.1	544.14	545.5	3.89	38
I44	549.39	550.11	11.04	15
I43.1	561.15	562.31	1.48	34
I43.2	563.79	565	4.26	30
I44	569.26	570.22	0.43	23
I45	570.65	572.5	2.57	22
I43.3	575.07	576.41	0.23	22
I46	576.64	577	-0.16	25
I43.1	576.84	577.87	-0.21	26
I45	577.66	578.5	-0.27	NA
I45	578.23	579.91	3.14	NA
I44	583.05	584	0.56	24
I45	584.56	586.41	2.23	24
I43.1	588.64	589.5	0.5	30
I43.1	590	591	0.5	31
I43.2	591.5	592.72	0.97	44
I45	593.69	595.78	-0.78	24
I44	595	596	0.5	28
I45	596.5	597.25	7.15	30
I46	604.4	604.79	0.91	35
I45	605.7	606.43	6.79	34
I45	613.22	614.05	10.38	32
I44	624.43	625.4	0.99	38
I45	626.39	627.5	-0.14	32
I43.2	627.36	628.25	0.3	32
I46	628.55	629	-0.06	34
I45	628.94	629.9	-0.4	NA
I45	629.5	630.21	8.89	10
I43.1	639.1	639.88	0.5	36
I43.2	640.38	641.34	2.78	35
I44	644.12	644.87	0.44	42
I45	645.31	646.11	2.28	40
I45	648.39	649.44	0.23	38
I43.3	649.67	650.86	0.49	44
I43.1	651.35	652.29	0.99	32
I43.1	653.28	654.08	0.16	28
I45	654.24	655.3	0.4	20
I43.1	655.7	656.5	4.59	15
I44	661.09	662	0.81	30
I45	662.81	663.5	2.5	16
I43.2	666	667	6.29	17
I45	673.29	674.94	0.81	51
I43.2	675.75	676.81	-0.31	35
I43.2	676.5	677.64	-0.25	31
I45	677.39	678.91	-0.79	NA
I45	678.12	679.6	14.4	20
I44	694	694.91	2.34	41
I43.1	697.25	698.38	0.62	33
I43.1	699	699.65	0.52	15
I45	700.17	701.8	-0.8	27
I43.2	709.59	710.59	0.59	18
I45	711.18	712.43	3.07	44
I43.1	715.5	716.33	1.4	39
I43.1	717.73	718.63	0.62	28
I46	719.25	719.62	0.58	31
I45	720.2	720.94	15.65	40
I43.2	736.59	737.5	2.74	38
I43.1	740.24	741.3	0.3	28
I46	741.6	742	0.56	27
I45	742.56	743.5	11.92	17
I43.2	755.42	756.32	0.43	19
I44	756.75	757.5	22.29	14
I43.2	779.79	780.75	0.6	12
I46	781.35	781.67	0.83	NA
I45	782.5	783.28	2.95	NA
I43.3	786.23	787.19	2.74	12
I44	789.93	790.74	1.59	NA
I45	792.33	793.55	105.84	NA
I43.3	899.39	900.5	4.92	19
I44	905.42	906.5	0.5	35
I45	907	908.8	10.27	25
I42.3	919.07	925.32	1.18	26
I43.3	926.5	927.87	0.37	33
I43.3	928.24	929.89	14.04	22
I45	943.93	945.26	27.62	30
I45	972.88	974.61	5.64	30
I43.2	980.25	982	1.15	NA
I43.2	983.15	984.38	0.55	NA
I45	984.93	987	21.62	15
I43.2	1008.62	1009.88	20.62	37
I44	1030.5	1031.59	0.99	29
I45	1032.58	1033.91	0.72	31
I46	1034.63	1035	45.65	NA
I44	1080.65	1081.71	0.66	34
I48.3	1082.37	1084.07	7.55	43
I43.3	1091.62	1093	0.34	47
I43.3	1093.34	1094.65	0.47	44
I43.3	1095.12	1096.63	1.59	44
I43.1	1098.22	1099.5	0.5	26
I45	1100	1101.91	-0.64	25
I45	1101.27	1103.08	4.55	16
I44	1107.63	1108.5	0.88	36
I45	1109.38	1110.36	0.29	30
I46	1110.65	1111.07	4.14	26
I43.1	1115.21	1116.33	7.77	28
I43.2	1124.1	1125.5	0.5	34
I43.1	1126	1127.12	0.26	40
I45	1127.38	1129.15	3.96	34
I43.1	1133.11	1134.08	8.42	25
I45	1142.5	1144.69	15.21	31
I43.2	1159.9	1161.16	0.64	22
I45	1161.8	1163.24	8.99	17
I43.1	1172.23	1173.41	0.59	26
I43.2	1174	1175.16	0.24	27
I46	1175.4	1175.84	0.16	20
I45	1176	1177.5	1.89	25
I43.2	1179.39	1180.61	21.39	40
I75	1202	1203.18	1.82	11
I75	1205	1205.9	0	17
I43.3	1205.9	1207.1	0.74	31
I43.3	1207.84	1209.38	1.45	39
I43.2	1210.83	1211.93	2.64	32
I43.1	1214.57	1215.61	0.5	13
I43.1	1216.11	1217.37	0	28
I43.2	1217.37	1218.21	-0.42	13
I45	1217.79	1219.34	-0.84	22
I43.1	1218.5	1219.74	0.76	22
I43.2	1220.5	1221.74	-0.11	31
I43.3	1221.63	1222.89	0.27	23
I43.3	1223.16	1224.63	6.8	23
I45	1231.43	1233.21	0.51	29
I43.2	1233.72	1235.27	0.31	19
I45	1235.58	1237.37	0	33
I43.3	1237.37	1238.57	0.43	27
I43.1	1239	1239.87	3.45	16
I43.2	1243.32	1244.45	3.47	38
I45	1247.92	1249.37	7.99	39
I43.3	1257.36	1258.61	61.53	40
I43.3	1320.14	1321.25	33.6	34
I43.2	1354.85	1355.84	0.73	24
I43.3	1356.57	1357.39	2.48	42
I43.3	1359.87	1361.12	31.48	10
I43.3	1392.6	1393.68	-0.36	NA
I43.2	1393.32	1394.87	5.26	NA
I45	1443.22	1445.08	0.49	34
I45	1445.57	1447	2.24	36
I43.2	1449.24	1450.41	-0.59	14
I43.3	1449.82	1451.07	10.21	22
I43.3	1461.28	1462.81	13.19	NA
I43.3	1476	1477.22	0.45	17
I43.3	1477.67	1478.91	23.53	11
I45	1502.44	1503.87	7.37	26
I45	1511.24	1512.59	1.59	NA
I45	1514.18	1515.31	3.54	NA
I43.3	1518.85	1520	0.5	NA
I43.3	1520.5	1521.81	2.19	NA
I45	1524	1525.17	13.74	38
I45	1538.91	1540.12	84.19	NA
I43.1	1624.31	1625.41	1.81	14
I45	1627.22	1628	0.69	NA
I45	1628.69	1629.9	8.45	NA
I44	1638.35	1639.32	18.26	20
I44	1657.58	1658.41	-0.49	45
I43.2	1657.92	1659.15	0.14	38
I45	1659.29	1660.16	0.51	38
I44	1660.67	1661.41	4.92	34
I45	1666.33	1668.33	1.57	32
I43.2	1669.9	1671	0.5	47
I43.1	1671.5	1672.5	5.81	56
I46	1678.31	1678.7	0.67	34
I45	1679.37	1680.09	13.14	31
I45	1693.23	1693.89	9.77	20
I43.1	1703.66	1704.59	2.04	12
I46	1706.63	1707	3.42	37
I44	1710.42	1711.24	0.76	30
I45	1712	1713	11.07	25
I43.2	1724.07	1724.94	6.89	11
I42.1	1731.83	1733.5	0.85	18
I42.1	1734.35	1735.64	0.91	12
I45	1736.55	1738.08	1.42	53
I43.2	1739.5	1740.64	0.41	32
I43.3	1741.05	1742.66	5.02	45
I43.1	1747.68	1748.5	0.21	12
I45	1748.71	1750.5	-1.1	33
I46	1749.4	1749.83	0.85	NA
I45	1750.68	1751.28	6.5	19
I45	1757.78	1759.12	0.65	12
I43.3	1759.77	1761	0.19	26
I43.3	1761.19	1762.43	2.07	26
I43.3	1764.5	1766	1	45
I45	1767	1768.94	1.33	28
I43.3	1770.27	1771.76	0.24	42
I43.3	1772	1773.4	8.88	30
I44	1782.28	1783.14	16.19	NA
I43.1	1799.33	1800.27	19.45	NA
I44	0.72	1.82	20.68	30
I43.3	22.5	23.71	0.51	NA
I43.3	24.22	25.44	0.35	16
I45	25.79	26.92	0.31	13
I43.2	27.23	28.31	5.39	18
I43.2	33.7	34.86	0.64	18
I45	35.5	36.85	6.71	23
I43.3	105.79	107.19	40.31	12
I43.2	147.5	148.5	3.82	33
I44	152.32	153.34	2.08	20
I45	155.42	156.94	1.63	NA
I44	158.57	159.26	3.67	NA
I43.2	162.93	164.07	2.58	11
I43.1	166.65	167.62	13.83	NA
I44	181.45	182.29	0.57	NA
I45	182.86	184.18	1.57	17
I43.3	185.75	186.83	2.09	35
I43.3	188.92	190	0.42	21
I46	190.42	190.74	29.19	NA
I45	219.93	221.29	20.71	10
I43.3	242	243.19	10.73	27
I44	253.92	254.89	0.11	30
I43.3	255	256.33	8.05	31
I46	264.38	264.82	1.32	36
I45	266.14	266.81	0.14	26
I45	266.95	268.3	0.93	33
I43.2	269.23	270.35	4.1	25
I44	274.45	275.25	1.16	37
I45	276.41	277.93	1.74	26
I43.2	279.67	280.74	14.76	21
I43.3	295.5	296.82	0.55	57
I43.1	297.37	297.95	-0.1	34
I43.1	297.85	298.5	-0.08	NA
I43.1	298.42	299.5	0	20
I43.2	299.5	300.42	-0.27	17
I45	300.15	301.94	15.16	39
I43.3	317.1	318.61	16.44	41
I45	335.05	336.5	0.25	30
I45	336.75	337.91	0.29	39
I45	338.2	339.28	0.83	32
I44	340.11	340.94	0.64	44
I45	341.58	342.5	3.44	39
I45	345.94	347.7	-1.04	47
I43.3	346.66	347.7	-0.45	23
I43.2	347.25	348.3	12.65	32
I43.3	360.95	362	1.35	36
I45	363.35	364.37	7.77	34
I45	372.14	373.67	0.83	28
I43.1	374.5	375.62	3.38	54
I43.3	379	380.21	16.29	30
I43.2	396.5	397.68	2.19	14
I43.1	399.87	400.92	0.58	26
I43.2	401.5	402.65	24.21	27
I44	426.86	427.75	0.57	36
I44	428.32	429.19	0.93	34
I45	430.12	432.22	17.28	20
I45	449.5	450.69	8.12	27
I43.3	471.25	472.5	3.69	36
I45	476.19	477.6	8.69	22
I43.3	486.29	487.35	22.54	10
I45	509.89	511	11.83	23
I43.3	522.83	524	129.5	37
I45	653.5	655.77	3.94	20
I43.3	659.71	660.79	8.04	18
I43.3	671.5	672.67	0.33	25
I43.3	673	674.13	25.3	18
I43.1	699.43	700.37	2.18	14
I43.3	702.55	703.74	-0.34	30
I43.1	703.4	704.55	0.45	27
I45	705	706.77	0.13	27
I45	706.9	708.37	2.26	31
I43.3	710.63	711.92	6.32	30
I44	718.24	719.2	0	35
I45	719.2	720.5	1.22	44
I44	721.72	722.73	0.27	40
I42.1	723	725	3.56	35
I45	728.56	730.16	4.05	27
I43.2	734.21	735.5	1.3	42
I43.2	736.8	738	0.59	38
I43.1	738.59	739.59	-0.23	39
I45	739.36	741	-0.5	23
I45	740.5	742	-0.5	NA
I45	741.5	742.81	5.42	27
I43.1	748.23	749.19	-0.29	19
I45	748.9	750.5	0.5	31
I43.1	751	752.11	-0.05	25
I43.1	752.06	753.18	0.14	38
I45	753.32	754.68	-0.59	29
I43.2	754.09	755.23	9.08	34
I45	764.31	765.9	3.1	34
I45	769	770.56	12.63	31
I45	783.19	784.9	0.1	45
I44	785	785.93	0.57	46
I42.2	786.5	788.84	7.61	38
I45	796.45	799.57	6.13	30
I45	805.7	807.5	-0.26	45
I47	807.24	809	5.83	33
I44	814.83	815.77	6.93	29
I43.3	822.7	824.06	0.73	45
I43.1	824.79	825.83	0.23	22
I43.1	826.06	827.26	1.92	25
I45	829.18	830.22	-1.04	27
I45	829.18	830.83	4.67	27
I43.1	835.5	836.63	0.81	35
I43.1	837.44	838.6	-0.69	18
I45	837.91	839.28	-0.39	28
I46	838.89	839.35	0.76	24
I44	840.11	841.5	0.13	33
I45	841.63	843.33	10.77	27
I43.2	854.1	855.21	8.35	33
I43.3	863.56	865.33	1.6	33
I43.3	866.93	868.5	-0.27	NA
I42.1	868.23	870.87	1.63	12
I43.1	872.5	873.3	3.46	NA
I47	876.76	878.07	1.36	10
I44	879.43	880.64	1.05	NA
I45	881.69	882.78	0.72	11
I43.3	883.5	884.55	7.58	NA
I44	892.13	892.94	0.49	19
I45	893.43	894.63	19.37	29
I43.3	914	915.22	0.5	21
I46	915.72	916.27	0.3	26
I45	916.57	917.86	4	27
I43.1	921.86	922.66	1.21	13
I43.1	923.87	924.75	18.39	14
I43.3	943.14	944.39	23.93	27
I43.2	968.32	969.45	0.65	15
I45	970.1	971.36	5.3	NA
I47	976.66	977.8	1.91	17
I45	979.71	980.84	4.74	25
I45	985.58	986.5	21.61	NA
I45	1008.11	1009.43	8.2	23
I45	1017.63	1019.27	5.23	38
I45	1024.5	1025.72	6.28	36
I44	1032	1033	-0.5	22
I43.1	1032.5	1033.43	0.87	23
I43.2	1034.3	1036.11	0.76	27
I45	1036.87	1038.74	7.44	22
I44	1046.18	1047.05	0.33	29
I45	1047.38	1049	5.75	25
I45	1054.75	1056.18	10.88	38
I45	1067.06	1068.55	28.14	24
I42.1	1096.69	1098.95	-1.26	NA
I43.3	1097.69	1098.95	1.16	22
I45	1100.11	1102.13	1.87	24
I43.3	1104	1105.5	0.86	43
I43.3	1106.36	1108	31.35	41
I45	1139.35	1141.06	1.76	18
I42.1	1142.82	1144.5	8.6	30
I43.3	1153.1	1155.6	21.05	35
I43.3	1176.65	1178	1.5	12
I46	1179.5	1179.8	6.2	28
I45	1186	1188.12	21.1	26
I43.2	1209.22	1210.3	0.2	NA
I43.3	1210.5	1211.75	23.25	17
I45	1235	1236.72	8.11	58
I43.1	1244.83	1246.05	0.56	31
I43.3	1246.61	1248.25	3.75	47
I43.1	1252	1253.67	1.33	24
I44	1255	1256	1.5	20
I45	1257.5	1259.1	19.59	32
I45	1287.74	1288.5	0.41	15
I44	1288.91	1289.79	4.65	17
I43.2	1294.44	1295.5	0.5	18
I45	1296	1297.22	25.78	15
I44	1323	1324.05	0.33	32
I45	1324.38	1325.59	9.07	40
I43.3	1334.66	1336.07	8.69	17
I43.3	1344.76	1346	0.39	30
I43.3	1346.39	1347.65	55.55	29
I43.3	1403.2	1404.43	0.26	39
I45	1404.69	1405.95	13.73	30
I43.1	1419.68	1420.76	1.24	40
I43.2	1422	1423.14	0.36	32
I43.3	1423.5	1424.76	-0.26	48
I45	1424.5	1425.18	1.6	27
I45	1426.78	1427.75	10.65	29
I45	1438.4	1439.56	7.44	39
I44	1447	1448	0.23	35
I45	1448.23	1449.43	14.75	30
I45	1464.18	1465.7	1.96	34
I45	1467.66	1468.36	1.89	22
I45	1470.25	1471.36	3.46	18
I45	1474.82	1476.17	4.13	35
I45	1480.3	1481.93	1.69	31
I44	1483.62	1484.43	0.91	28
I45	1485.34	1486.22	3.11	23
I45	1489.33	1490.84	9.36	38
I45	1500.2	1500.81	1.03	38
I46	1501.84	1502.24	0.81	47
I45	1503.05	1503.75	2.96	32
I45	1506.71	1508.55	8.53	51
I43.3	1517.08	1518.5	16.14	36
I45	1534.64	1536.17	18.15	27
I43.3	1554.32	1555.64	8.68	30
I45	1564.32	1565.65	54.97	21
I43.3	1620.62	1621.87	3.27	28
I45	1625.14	1627	42.34	22
I43.3	1669.34	1670.5	0.33	30
I46	1670.83	1671.13	35.37	30
I43.1	1706.5	1707.43	3.07	23
I43.1	1710.5	1711.64	0.47	29
I45	1712.11	1713.7	0.43	24
I43.3	1714.13	1715.56	2.84	25
I45	1718.4	1720.06	12.94	29
I43.3	1733	1734.07	-0.19	34
I45	1733.88	1735.56	7.17	33
I45	1742.73	1744.05	5.45	36
I43.3	1749.5	1750.75	17.42	37
I45	1768.17	1769.63	2.61	32
I43.3	1772.24	1773.81	0.29	35
I43.3	1774.1	1775.5	-0.68	25
I43.3	1774.82	1776.27	2	26
I43.3	1778.27	1779.8	0.63	33
I44	1780.43	1781.57	-0.57	17
I45	1781	1782.61	-0.3	NA
I45	1782.31	1784.22	1.64	18
I45	1785.86	1787.85	-0.6	29
I43.3	1787.25	1788.5	5.26	25
I45	1793.76	1795.22	8.78	18
I43.3	1804	1805.28	0.22	31
I43.3	1805.5	1806.7	12.61	32
I44	1819.31	1820.15	5.77	20
I45	1825.92	1827.88	4.7	18
I45	1832.58	1834	27.87	21
I45	1861.87	1863.27	11.9	31
I43.1	1.17	2	2.95	18
I43.2	4.95	6	2.58	29
I45	8.58	10.65	8.19	32
I43.2	18.84	20	0.81	18
I45	20.81	21.93	1.07	25
I46	23	23.5	0.73	28
I45	24.23	24.89	2.84	16
I43.2	27.73	28.85	6.03	19
I43.2	34.88	36	0.59	20
I45	36.59	37.93	8.07	24
I43.1	46	47	3.11	28
I45	50.11	51	0.41	20
I46	51.41	51.84	-0.16	24
I43.3	51.68	53	4.87	23
I44	57.87	58.56	0.61	17
I45	59.17	60.42	1.49	13
I43.2	61.91	63	4.66	21
I43.3	67.66	68.9	-0.32	12
I43.3	68.58	70.35	0.38	34
I43.1	70.73	71.8	0.55	28
I45	72.35	73.84	2.59	23
I45	76.43	77.25	0.69	23
I44	77.94	78.73	6.06	26
I43.2	84.79	85.89	0.16	29
I43.3	86.05	87.77	8.88	29
I43.3	96.65	97.87	0.41	21
I45	98.28	99.34	13.36	12
I43.2	112.7	113.71	5.53	15
I43.1	119.24	120.16	1.01	NA
I43.3	121.17	122.13	12.87	16
I43.3	135	136	42.65	13
I43.2	178.65	179.77	1.39	NA
I45	181.16	183.5	1.85	23
I43.2	185.35	186.4	0.53	25
I45	186.93	188.38	2.45	23
I43.3	190.83	192.19	0.72	31
I45	192.91	194.28	25.72	24
I43.3	220	221.14	30.29	19
I44	251.43	252.3	11.9	12
I45	264.2	264.8	1.2	14
I43.3	266	267.15	1.42	21
I43.2	268.57	269.66	1.19	24
I44	270.85	271.69	1.16	27
I45	272.85	273.58	8.59	26
I45	282.17	283.14	9.68	18
I43.2	292.82	293.71	0.91	24
I45	294.62	295.35	6.28	10
I43.1	301.63	302.5	11.61	11
I43.3	314.11	315.34	17.66	19
I43.2	333	334	32.32	18
I43.3	366.32	367.5	0.33	14
I44	380.5	381.36	0.5	21
I45	381.86	384	12.5	24
I43.3	396.5	398.4	15.33	31
I45	413.73	415.22	38.78	15
I43.3	454	455.3	0.44	20
I43.2	455.74	456.82	0.68	19
I45	457.5	459	14.6	14
I43.3	473.6	474.93	13.47	16
I43.3	488.4	489.68	12.32	21
I43.2	502	503.18	0.73	21
I45	503.91	505.36	11.7	18
I42.2	517.06	519.75	0.82	32
I42.1	520.57	521.43	3.32	21
I43.1	524.75	525.94	0.78	33
I45	526.72	527.84	0.66	28
I45	528.5	529.43	4.07	25
I43.3	533.5	535.07	5.32	34
I43.3	540.39	541.68	2.93	30
I45	544.61	546.73	1.91	38
I45	548.64	550.27	2.23	23
I45	552.5	555	5.29	36
I43.1	560.29	561.2	0	30
I43.3	561.2	563.1	1.68	28
I45	564.78	566.33	9.46	17
I43.3	575.79	577	0.69	23
I43.3	577.69	579.2	-0.46	22
I43.3	578.74	580.08	1.7	NA
I45	581.78	583.59	3.51	11
I43.2	587.1	588.23	0.64	14
I45	588.87	590.1	1.62	18
I43.3	591.72	593.07	1.43	24
I45	594.5	596	104.5	31
I42.1	700.5	702.07	28.02	NA
I44	730.09	731.37	0.74	41
I45	732.11	733	87.28	27
I43.3	820.28	821.41	1.35	16
I45	822.76	823.71	1.56	19
I43.1	825.27	826.14	2.43	NA
I43.1	828.57	829.5	0.16	21
I44	829.66	830.5	0.27	35
I45	830.77	832.58	2.79	29
I44	835.37	836.3	-0.16	12
I43.1	836.14	837.1	0.12	31
I45	840.5	841.5	1.72	38
I45	874.68	876.08	-0.42	30
I43.1	875.66	876.68	1.23	35
I43.1	877.91	878.91	-0.76	33
I43.2	878.15	879.16	-0.66	39
I43.2	878.5	879.78	11.64	16
I44	891.42	892.18	0	35
I45	892.18	893.74	-0.69	15
I45	893.05	893.74	0	NA
I44	893.74	894.63	0.31	38
I43.2	894.94	896.26	-0.92	52
I43.2	895.34	896.26	3.74	38
I43.1	900	901	1.78	29
I44	902.78	903.57	0.93	49
I45	904.5	905.37	0.36	42
I46	905.73	906.19	3.57	18
I44	909.76	910.39	0.83	35
I45	911.22	912.5	0.14	26
I44	912.64	913.85	0.65	32
I43.2	914.5	915.5	2.35	31
I43.3	917.85	919.18	11.54	34
I43.1	930.72	931.82	5.93	36
I43.1	937.75	938.82	0.68	34
I43.1	939.5	940.63	0.65	36
I45	941.28	942.65	14.28	43
I45	956.93	958.27	15.1	27
I44	973.37	974.36	1.3	16
I45	975.66	978.05	3.45	39
I43.1	981.5	982.5	2.29	46
I43.3	984.79	986.17	0.58	46
I43.1	986.75	987.84	1.16	19
I43.2	989	990.11	-0.25	32
I45	989.86	992.14	5.2	17
I45	997.34	998.56	3.8	15
I43.3	1002.36	1003.88	1.21	44
I45	1005.09	1006.66	-0.51	19
I45	1006.15	1007.32	7.44	18
I47	1014.76	1016.14	1.67	25
I41.1	1017.81	1019.26	1.93	29
I47	1021.19	1022.74	1.26	38
I43.1	1024	1024.91	-0.58	30
I43.3	1024.33	1025.5	0.11	24
I41.1	1025.61	1026.81	2.09	33
I47	1028.9	1030.42	2.58	42
I47	1033	1034.42	9.99	36
I45	1044.41	1045.74	3.76	39
I41.1	1049.5	1050.5	0.31	34
I45	1050.81	1052	1.77	56
I45	1053.77	1055.32	0.09	28
I45	1055.41	1056.94	-0.07	33
I44	1056.87	1058.28	12.61	13
I45	1070.89	1072.34	-1.04	21
I43.2	1071.3	1072.28	0.72	14
I45	1073	1073.94	2.93	23
I45	1076.87	1078	4.7	16
I44	1082.7	1083.58	3.11	25
I45	1086.69	1088.36	12.64	27
I43.2	1101	1102.08	-0.41	17
I47	1101.67	1103.14	0.6	19
I45	1103.74	1105.33	-1	16
I44	1104.33	1105.33	0	24
I46	1105.33	1105.71	2.02	22
I47	1107.73	1108.9	6.48	17
I45	1115.38	1116.45	52.46	18
I43.1	1168.91	1169.86	4.45	NA
I45	1174.31	1175.81	3.92	16
I43.3	1179.73	1180.94	-0.2	18
I42.1	1180.74	1183.73	6.52	15
I45	1190.25	1191.32	1.82	18
I43.3	1193.14	1194.66	-0.43	27
I43.3	1194.23	1195.59	0.25	28
I43.3	1195.84	1196.92	0.08	22
I44	1197	1198.2	0.4	21
I45	1198.6	1200.07	5.63	20
I47	1205.7	1207	0.24	36
I43.3	1207.24	1208.63	0.22	36
I45	1208.85	1210.18	9.08	19
I44	1219.26	1220.44	1.93	22
I43.1	1222.37	1223.5	16.5	32
I43.2	1240	1241.11	60.54	15
I43.3	1301.65	1302.85	3.71	34
I45	1306.56	1308	13.11	36
I43.3	1321.11	1322.5	0.43	36
I45	1322.93	1325	3.66	40
I45	1328.66	1330.6	3.64	38
I44	1334.24	1335.5	0.4	23
I43.3	1335.9	1337.84	1.45	43
I43.2	1339.29	1340.38	4.43	22
I45	1344.81	1345.5	13.21	17
I47	1358.71	1360.23	9.09	23
I47	1369.32	1371.1	1.9	40
I45	1373	1374.41	3.33	38
I44	1377.74	1378.71	1.45	38
I45	1380.16	1382.31	11.49	38
I45	1393.8	1395.28	0.99	44
I13i matched to Moore	1396.27	1398.12	3	40
I44	1401.12	1402.08	43.92	32
I45	1446	1447	3.62	12
I47	1450.62	1452.16	1.57	40
I43.3	1453.73	1454.91	50.04	42
I47	1504.95	1506.5	0.79	24
I42.1	1507.29	1509.72	4.28	42
I43.3	1514	1515.76	3.17	34
I45	1518.93	1520.5	8.84	25
I42.1	1529.34	1530.92	4.26	30
I44	1535.18	1536.17	0.89	24
I45	1537.06	1539.75	1.25	31
I45	1541	1542.39	12.99	29
I43.1	1555.38	1556.74	1.19	48
I45	1557.93	1559.34	3.81	27
I44	1563.15	1564.23	1	49
I45	1565.23	1566.5	11.58	35
I46	1578.08	1578.5	8.16	13
I44	1586.66	1587.68	1.7	50
I45	1589.38	1590.5	4	53
I44	1594.5	1595.63	6.87	32
I43.1	1602.5	1603.5	1.55	24
I43.1	1605.05	1605.94	1.63	21
I44	1607.57	1608.44	1.06	28
I45	1609.5	1610.79	1.54	27
I43.2	1612.33	1613.5	1.73	25
I44	1615.23	1616.1	0.74	27
I45	1616.84	1617.71	4.94	20
I43.1	1622.65	1623.55	4.57	14
I45	1628.12	1628.87	4.38	12
I43.1	1633.25	1634.17	1.14	26
I43.2	1635.31	1636.3	2.7	18
I44	1639	1639.91	0.82	19
I45	1640.73	1642.08	7.81	24
I43.1	1649.89	1650.81	0.49	45
I44	1651.3	1652	1.17	28
I45	1653.17	1653.91	1.37	36
I44	1655.28	1656.13	9.81	35
I43.1	1665.94	1666.74	0.35	24
I44	1667.09	1667.86	5.08	23
I44	1672.94	1673.78	1.62	29
I45	1675.4	1676.09	6.63	22
I44	1682.72	1683.66	3.64	34
I45	1687.3	1688.88	0	45
I45	1688.88	1690.89	2.28	12
I43.3	1693.17	1694.39	1.7	20
I43.1	1696.09	1697.3	4.83	23
I43.1	1702.13	1703.1	1.98	19
I45	1705.08	1707.13	-1.03	25
I43.2	1706.1	1707.13	1.96	41
I43.2	1709.09	1710.83	10.07	28
I42.2	1720.9	1722.87	7.23	19
I43.1	1730.1	1731	2.08	30
I43.1	1733.08	1733.91	0.24	17
I46	1734.15	1734.59	0.29	27
I43.3	1734.88	1736	1.79	34
I44	1737.79	1738.74	2.76	45
I45	1741.5	1742.27	2.17	18
I44	1744.44	1746	2.6	28
I43.2	1748.6	1749.61	0.08	44
I43.2	1752.78	1753.91	7.25	21
I44	1761.16	1762	1.32	20
I43.1	1763.32	1764.25	0.25	20
I46	1764.5	1764.92	0.83	18
I45	1765.75	1766.93	22.97	26
I43.3	1789.9	1791.34	51.3	27
I43.1	1842.64	1843.56	0.7	20
I43.1	1844.26	1845.29	32.37	29
I44	7.66	8.58	2.56	49
I45	11.14	11.89	0.95	36
I46	12.84	13.22	0.58	32
I45	13.8	15	8.92	41
I44	27.79	28.89	0.24	10
I45	29.13	30.65	4.11	14
I45	34.76	36.5	2.45	19
I44	38.95	39.71	2.09	35
I45	41.8	42.5	6.07	21
I44	48.57	49.5	0.68	33
I45	50.18	51.21	0.79	37
I43.1	52	52.83	31.39	22
I44	84.22	85.18	0.65	42
I45	85.83	87.37	18.07	43
I44	105.44	106.42	0.5	39
I45	106.92	108.14	8.09	36
I43.1	116.23	117.1	0.64	33
I43.2	117.74	118.64	7.36	31
I43.1	126	126.81	0.69	29
I43.2	127.5	128.41	13.09	37
I45	141.5	142.85	2.97	47
I44	145.82	146.75	69.5	45
I45	216.25	217.61	15.64	16
I44	233.25	234.24	13.49	24
I44	247.73	248.5	6.31	NA
I44	270.32	271.77	12.3	14
I45	284.07	285.07	3.34	11
I45	288.41	289.56	5.94	24
I44	295.5	296.32	0.42	28
I45	296.74	297.57	4.12	18
I44	301.69	302.67	0.33	29
I45	303	304.11	4.46	22
I45	308.57	309.27	1.79	27
I47	311.06	312.42	13.68	24
I45	326.1	327.16	4.84	47
I44	332	332.95	-0.08	36
I45	332.87	333.92	0	16
I45	333.92	335.8	1.31	31
I47	337.11	338.42	0.52	34
I45	355.39	356.5	62.11	20
I44	418.61	420	2.1	22
I44	422.1	423.24	1.93	11
I45	427.29	429.23	-0.84	17
I44	428.39	429.32	7.78	10
I43.2	437.1	438.44	0.34	39
I45	438.78	440.9	-0.4	14
I47	440.5	441.91	1.47	31
I47	443.38	444.74	1.26	32
I45	446	447	7.36	31
I43.1	454.36	455.42	0.72	40
I43.1	456.14	457.28	9.72	38
I45	467	468.26	3.47	40
I47	471.73	472.9	-0.11	31
I45	472.79	473.5	15.87	10
I45	489.37	490.58	12.35	24
I45	502.93	504.12	-0.57	32
I44	503.55	504.69	0.89	27
I45	505.58	507.06	-0.27	24
I43.1	506.79	507.69	-0.19	NA
I45	507.5	509.26	-0.09	23
I47	509.17	510.39	0.11	34
I43.1	510.5	511.41	-0.08	NA
I47	511.33	512.58	0.35	51
I43.3	512.93	514.21	-0.35	43
I45	513.86	514.95	-0.27	NA
I43.1	514.68	515.74	0.76	24
I45	516.5	517.5	-0.5	27
I43.1	517	518.11	0.39	37
I45	518.5	519.39	4.86	27
I43.3	524.25	525.5	0.27	35
I47	525.77	527.11	3.12	46
I47	530.23	531.71	10.79	43
I47	542.5	544	10.56	47
I44	554.56	555.26	6.81	25
I47	562.07	563.43	16.3	16
I45	579.73	580.57	1.51	NA
I45	582.08	583.06	55.94	NA
I43.3	639	640.25	0.4	28
I43.3	640.65	641.83	0.84	28
I45	642.67	644.08	13.77	23
I47	657.85	659	34.18	25
I45	693.18	694	13.5	19
I43.3	707.5	708.81	1	19
I43.1	709.81	710.78	1.22	14
I45	712	713.5	104.85	19
I44	818.35	819.5	0.42	25
I45	819.92	820.81	1.55	22
I45	822.36	823.5	43.73	22
I43.2	867.23	868.44	1.27	20
I43.2	869.71	871.09	0.16	23
I45	871.25	872.89	9.79	27
I45	882.68	884.24	3.87	21
I45	888.11	889.5	6.5	35
I45	896	897.16	0.91	25
I43.2	898.07	899	0.74	24
I46	899.74	900.21	10.51	22
I45	910.72	911.5	1.5	13
I47	913	914.28	1.94	32
I47	916.22	917.39	3.75	25
I47	921.14	922.5	9.5	11
I45	932	933.11	15.33	24
I45	948.44	949.66	16.79	36
I44	966.45	967.37	1	40
I45	968.37	969.6	9.81	44
I45	979.41	980.89	14.61	29
I45	995.5	996.71	24.52	37
I44	1021.23	1022.5	0.19	15
I47	1022.69	1024.05	14.04	29
I44	1038.09	1039.07	1.55	21
I44	1040.62	1041.41	4.32	NA
I44	1045.73	1046.5	4.38	NA
I45	1050.88	1051.87	2.06	18
I45	1053.93	1054.62	0.83	20
I45	1055.45	1056.3	18.28	26
I43.3	1074.58	1076.5	1.71	27
I44	1078.21	1079	0.76	31
I45	1079.76	1080.66	15.04	14
I44	1112.29	1113.21	1.85	27
I45	1115.06	1115.71	0.98	NA
I44	1116.69	1117.56	9.61	NA
I44	1127.17	1128.08	0.52	26
I45	1128.6	1130.29	-0.29	16
I47	1130	1131.56	2.37	16
I44	1133.93	1135.24	1.94	20
I46	1137.18	1137.57	0.43	13
I45	1149.81	1150.92	0.63	37
I42.1	1151.55	1153.5	-1.5	45
I44	1152	1153.42	50.08	NA
I45	1203.5	1204.69	2.14	NA
I43.2	1206.83	1208.62	109.25	31
I43.2	1317.87	1319.06	17.44	18
I44	1336.5	1337.39	0.98	18
I45	1338.37	1339.25	18.11	12
I42.3	1357.36	1360.2	3.87	22
I45	1364.07	1365.34	1.37	17
I47	1366.71	1368.12	-0.44	34
I43.2	1367.68	1368.85	23.83	37
I43.2	1392.68	1393.75	0.61	21
I45	1394.36	1395.27	5.34	22
I44	1400.61	1401.45	0.7	38
I45	1402.15	1402.79	0.81	33
I44	1403.6	1404.29	8.95	29
I43.1	1413.24	1414.09	1.16	35
I44	1415.25	1416.06	2.44	38
I44	1418.5	1419.33	0.89	33
I45	1420.22	1421.14	0.45	35
I46	1421.59	1422	4.89	37
I45	1426.89	1427.57	8.11	19
I43.1	1435.68	1436.43	0.68	20
I43.2	1437.11	1438.14	3.19	34
I43.1	1441.33	1442.79	2.71	36
I44	1445.5	1446.59	-0.09	19
I45	1446.5	1447.25	8.31	19
I44	1455.56	1456.41	0.41	47
I45	1456.82	1457.9	2.38	36
I43.2	1460.28	1461.15	6.22	32
I43.1	1467.37	1468.5	10.06	34
I43.1	1478.56	1479.5	1.76	28
I43.1	1481.26	1482.21	0.12	32
I46	1482.33	1482.78	5.42	31
I43.2	1488.2	1489.12	0.2	13
I46	1489.32	1489.85	0.88	35
I45	1490.73	1491.38	2.12	45
I43.1	1493.5	1494.3	4.01	40
I45	1498.31	1499.5	0.34	19
I44	1499.84	1500.84	5.45	37
I43.2	1506.29	1507.24	1.97	48
I43.3	1509.21	1510.45	3.71	38
I45	1514.16	1515.06	1.8	40
I45	1516.86	1517.5	0.36	30
I44	1517.86	1518.67	0.25	38
I45	1518.92	1519.71	5.34	31
I44	1525.05	1525.81	3.19	41
I43.1	1529	1530.24	0.65	35
I45	1530.89	1533.06	11.57	31
I44	1544.63	1545.5	0.72	27
I45	1546.22	1546.89	9.47	18
I44	1556.36	1557.24	0.4	41
I45	1557.64	1559.32	0.3	31
I46	1559.62	1560	0.5	34
I45	1560.5	1561.26	1.51	14
I43.3	1562.77	1564.1	5.4	22
I43.1	1569.5	1570.21	5.29	NA
I44	1575.5	1576.12	5.18	11
I46	1581.3	1581.67	0.83	NA
I45	1582.5	1583.12	12.88	NA
I44	1596	1596.86	0.86	32
I45	1597.72	1598.5	16.84	13
I45	1615.34	1615.95	13.77	12
I43.2	1629.72	1630.75	0.53	16
I44	1631.28	1632.07	1.31	20
I45	1633.38	1634.14	0.36	24
I46	1634.5	1634.83	2.3	23
I43.2	1637.13	1638.09	11.41	22
I43.1	1649.5	1650.85	15.28	35
I45	1666.13	1668.22	5.85	39
I45	1674.07	1675.61	27.68	38
I44	1703.29	1704.5	7.75	33
I44	1712.25	1713.37	14.58	34
I43.2	1727.95	1729.08	15.53	30
I44	1744.61	1745.5	0.64	51
I45	1746.14	1746.72	11.89	27
I43.3	1758.61	1760	1.5	32
I43.2	1761.5	1762.59	17.84	41
I43.3	1780.43	1781.67	0.16	22
I46	1781.83	1782.23	0.33	13
I45	1782.56	1784.06	21.44	25
I43.2	1805.5	1806.72	32.78	29
I73	1839.5	1840.5	11.9	14
I43.3	1852.4	1853.62	1.56	21
I73	18.79	19.81	6.69	29
I45	26.5	28.15	5.14	18
I41.1	33.29	34.5	1.05	15
I45	35.55	36.59	39.58	11
I41.1	76.17	77.7	25.71	29
I45	103.41	105.13	2.95	35
I45	108.08	109.39	8.55	20
I47	117.94	119	2.08	32
I47	121.08	122.43	5.42	41
I45	127.85	129.2	2.47	26
I45	131.67	132.43	6.99	20
I44	139.42	140.16	5.64	22
I45	145.8	147.42	1.14	39
I45	148.56	149.77	8.03	39
I47	157.8	159	15.85	38
I47	174.85	176.14	3.8	43
I45	179.94	181.08	8.81	38
I47	189.89	191.16	4.17	37
I45	195.33	196.5	2.58	26
I47	199.08	199.86	3.51	26
I46	203.37	203.78	0.83	35
I47	204.61	205.71	2.52	38
I47	208.23	209.38	0.79	41
I46	210.17	210.5	0.34	26
I47	210.84	212	3.79	36
I46	215.79	216.18	0.6	27
I47	216.78	218.09	3.36	31
I47	221.45	222.82	4.24	22
I47	227.06	228.14	1.57	22
I47	229.71	230.74	8.13	13
I47	238.87	240.19	2.4	14
I45	242.59	243.88	8.33	13
I46	252.21	252.61	1.24	40
I47	253.85	255.08	9.62	31
I47	264.7	265.94	5.56	30
I47	271.5	272.66	27.78	33
I45	300.44	302.23	19.38	29
I45	321.61	322.82	14.24	19
I44	337.06	337.84	0.56	26
I45	338.4	339.11	5.65	13
I45	344.76	346.17	6.06	33
I45	352.23	353.21	5.87	26
I45	359.08	360.88	4.71	38
I41.1	365.59	366.31	-0.41	20
I44	365.9	366.78	0.8	10
I45	367.58	369.3	12	31
I45	381.3	383.93	1.48	28
I44	385.41	386.65	2.42	22
I46	389.07	389.41	0.19	30
I45	389.6	391.16	2.41	39
I45	393.57	395	-0.42	36
I44	394.58	395.73	23.48	10
I45	419.21	420.36	12.51	36
I43.3	432.87	433.67	2.91	21
I44	436.58	437.29	1.65	15
I45	438.94	440.31	2.44	14
I45	442.75	445.15	9.54	24
I45	454.69	456.19	2.31	10
I45	458.5	459.5	-0.15	16
I43.1	459.35	460.29	2.21	11
I46	462.5	462.9	11.6	11
I46	474.5	475	0.25	17
I43.1	475.25	476.18	3.61	18
I43.1	479.79	480.75	1.75	13
I43.1	482.5	483.37	4.8	10
I45	488.17	490.22	14.28	33
I43.3	504.5	505.4	5.48	16
I43.3	510.88	512.07	-0.19	NA
I45	511.88	513.08	10.07	10
I45	523.15	524.7	-0.39	14
I43.3	524.31	525.44	30.34	11
I43.3	569.72	570.89	0.34	34
I43.3	571.23	572.56	3	34
I45	575.56	577.5	21.91	21
I42.1	599.41	600.93	41.76	12
I44	642.69	643.74	0.95	23
I45	644.69	646.36	51.73	23
I43.2	698.09	699.21	0.29	44
I45	699.5	701.21	21	37
I44	722.21	723.2	140.01	43
I41.1	863.21	864.08	15.82	18
I41.1	879.9	880.64	13.91	21
I41.1	894.55	895.36	9.47	10
I41.1	904.83	905.68	4.59	15
I41.1	910.27	911.05	25.9	14
I41.1	936.95	937.59	0.69	20
I41.1	938.28	939	1.81	23
I41.1	940.81	941.66	2.73	19
I41.1	944.39	945.5	6	NA
I41.1	951.5	952.36	8.49	27
I41.1	960.85	961.71	2.16	24
I41.1	963.87	965	3.5	25
I41.1	968.5	969.43	17.07	26
I71	986.5	988.69	3.13	38
I45	991.82	992.56	17.44	18
I45	1010	1010.88	0.32	16
I50	1011.2	1011.5	1.32	13
I45	1012.82	1013.58	7.56	23
I41.1	1021.14	1022.44	-0.52	20
I46	1021.92	1022.44	1.71	31
I45	1024.15	1025.15	15.95	34
I45	1041.1	1042.94	-0.26	18
I44	1042.68	1044.05	0.28	30
I45	1044.33	1045.59	1.99	25
I45	1047.58	1048.81	-0.56	38
I43.2	1048.25	1049.37	0.56	27
I47	1049.93	1051.34	-0.98	29
I45	1050.36	1052.25	9.85	14
I44	1062.1	1063.22	0.51	20
I45	1063.73	1065.37	1.02	15
I43.2	1066.39	1067.5	0.25	17
[truncated: 5,059 more rows]
