# Supplementary material for: Call combination patterns in Icelandic killer whales (Orcinus orca)
Source: Sci Rep. 2023 Dec 8;13:21771. doi: 10.1038/s41598-023-48349-1 (PMC10709340; doi:10.1038/s41598-023-48349-1)
Supplement: Supplementary file 2 — Supplementary Information 2. [file 41598_2023_48349_MOESM2_ESM.zip]

Archive with 10 entries (10 files):
- A10_Call_combination_cluster_C_I46_45.wav
- A1_Call_combination_cluster_A_I38.1_I11.4.wav
- A2_Call_combination_cluster_A_I38.1_I11.4_I69.wav
- A3_Call_combination_cluster_A_I38.1_I39.wav
- A4_Call_combination_cluster_A_I38.1_I39_I69.wav
- A5_Call_combination_cluster_A_I38.2_I77.wav
- A6_Call_combination_cluster_A_I38.2_I77_I69.wav
- A7_Call_combination_cluster_B_I63_I72.3.wav
- A8_Call_combination_cluster_C_I43.2_45.wav
- A9_Call_combination_cluster_C_I44_45.wav
